# Supplementary material for: Identification of oligo-adenylated small RNAs in the parasite Entamoeba and a potential role for small RNA control
Source: BMC Genomics. 2020 Dec 9;21:879. doi: 10.1186/s12864-020-07275-6 (PMC7724847; doi:10.1186/s12864-020-07275-6)
Supplement: Supplementary file 1 — Additional file 1. Antisense sRNA mapped genes (226 genes) that overlap among three EhAgo IP libraries. Listed are 226 genes with gene ID and gene annotation. Also listed are three datasheets containing Antisense group genes for each EhAgo IP library: gene ID, antisense sRNA count, sense sRNA count, ratio of AS/S, gene expression in HM1. [file 12864_2020_7275_MOESM1_ESM.xlsx]

## Sheet: Overlap(226 genes)
Antisense sRNA mapped genes (226) that overlap among three EhAgo IP libraries
Gene ID	Product Description
EHI_001730	hypothetical protein
EHI_001740	hypothetical protein
EHI_002240	hypothetical protein
EHI_002250	hypothetical protein
EHI_005030	hypothetical protein
EHI_006430	hypothetical protein
EHI_007310	myb-like DNA-binding domain containing protein
EHI_009020	beta-amylase, putative
EHI_014610	hypothetical protein
EHI_015240	hypothetical protein
EHI_015290	C2 domain protein, putative
EHI_017450	proteoglycan-4 precursor, putative
EHI_018000	hypothetical protein
EHI_018010	DNA polymerase, putative
EHI_018030	hypothetical protein
EHI_018140	hypothetical protein
EHI_018150	hypothetical protein
EHI_018270	hypothetical protein
EHI_018280	hypothetical protein
EHI_019290	hypothetical protein
EHI_020710	hypothetical protein
EHI_020830	hypothetical protein
EHI_020840	hypothetical protein
EHI_020890	hypothetical protein
EHI_020900	hypothetical protein
EHI_020910	hypothetical protein
EHI_020920	hypothetical protein
EHI_020930	hypothetical protein
EHI_020950	hypothetical protein
EHI_020960	hypothetical protein
EHI_020980	hypothetical protein
EHI_020990	hypothetical protein
EHI_026890	deoxyuridine 5'-triphosphate nucleotidohydrolase, mitochondrial precursor, putative
EHI_027000	hypothetical protein
EHI_027010	hypothetical protein
EHI_027030	hypothetical protein
EHI_028770	hypothetical protein
EHI_029500	hypothetical protein
EHI_029930	hypothetical protein
EHI_033450	hypothetical protein
EHI_034520	hypothetical protein
EHI_034530	hypothetical protein
EHI_034550	hypothetical protein
EHI_034560	deoxyuridine 5'-triphosphate nucleotidohydrolase domain containing protein
EHI_034570	hypothetical protein
EHI_034590	hypothetical protein
EHI_034600	hypothetical protein
EHI_034810	hypothetical protein
EHI_034820	hypothetical protein
EHI_034830	hypothetical protein
EHI_035700	beta-amylase, putative
EHI_037670	hypothetical protein
EHI_037680	DNA polymerase, putative
EHI_037700	hypothetical protein
EHI_038020	hypothetical protein
EHI_041170	hypothetical protein
EHI_041480	hypothetical protein
EHI_041680	mucin-like protein 1 precursor, putative
EHI_041780	hypothetical protein
EHI_042840	hypothetical protein
EHI_042850	hypothetical protein
EHI_045820	hypothetical protein
EHI_048600	hypothetical protein, conserved
EHI_049700	beta-amylase, putative
EHI_052990	hypothetical protein
EHI_053220	hypothetical protein
EHI_054940	hypothetical protein
EHI_056800	hypothetical protein
EHI_056820	hypothetical protein, conserved
EHI_058340	beta-amylase, putative
EHI_059150	hypothetical protein
EHI_059160	hypothetical protein
EHI_059255	hypothetical protein
EHI_059270	hypothetical protein
EHI_059280	hypothetical protein
EHI_059300	hypothetical protein
EHI_059310	deoxyuridine 5'-triphosphate nucleotidohydrolase domain containing protein
EHI_059320	hypothetical protein
EHI_062300	hypothetical protein
EHI_062320	hypothetical protein
EHI_062330	hypothetical protein
EHI_062350	hypothetical protein
EHI_062990	hypothetical protein
EHI_066970	mucin-like protein 1 precursor, putative
EHI_067700	proteoglycan-4 precursor, putative
EHI_070910	hypothetical protein
EHI_072470	hypothetical protein
EHI_072490	hypothetical protein
EHI_072500	hypothetical protein
EHI_072510	hypothetical protein
EHI_072520	hypothetical protein
EHI_072530	hypothetical protein
EHI_072950	hypothetical protein
EHI_072960	hypothetical protein
EHI_074510	hypothetical protein
EHI_074520	hypothetical protein
EHI_074530	hypothetical protein
EHI_074550	hypothetical protein
EHI_074560	hypothetical protein
EHI_074570	hypothetical protein
EHI_074580	hypothetical protein
EHI_074920	hypothetical protein
EHI_074930	hypothetical protein
EHI_078520	hypothetical protein
EHI_078540	hypothetical protein
EHI_078950	hypothetical protein
EHI_078960	hypothetical protein
EHI_079510	hypothetical protein
EHI_089100	mucin-like protein 1 precursor, putative
EHI_089420	hypothetical protein
EHI_089430	hypothetical protein
EHI_089460	hypothetical protein
EHI_091670	hypothetical protein
EHI_091680	hypothetical protein
EHI_091690	hypothetical protein
EHI_091700	hypothetical protein
EHI_091710	repeat organellar protein, putative
EHI_091730	hypothetical protein
EHI_095300	hypothetical protein
EHI_095310	hypothetical protein
EHI_095440	hypothetical protein
EHI_095450	hypothetical protein
EHI_095460	hypothetical protein
EHI_095470	hypothetical protein
EHI_095500	hypothetical protein
EHI_098200	beta-amylase, putative
EHI_104880	hypothetical protein
EHI_109220	proteoglycan-4 precursor, putative
EHI_109230	hypothetical protein
EHI_109240	hypothetical protein
EHI_110980	Rho guanine nucleotide exchange factor, putative
EHI_112490	serine-rich 25 kDa antigen protein, putative
EHI_113790	hypothetical protein
EHI_113890	serine-rich protein C30B4.01c precursor, putative
EHI_116930	hypothetical protein
EHI_116940	deoxyuridine 5'-triphosphate nucleotidohydrolase domain containing protein
EHI_116950	hypothetical protein
EHI_118130	C2 domain containing protein
EHI_118440	beta-amylase, putative
EHI_119730	hypothetical protein
EHI_119750	hypothetical protein
EHI_119760	hypothetical protein
EHI_119770	hypothetical protein
EHI_119780	hypothetical protein
EHI_124390	hypothetical protein, conserved
EHI_125400	hypothetical protein
EHI_125500	hypothetical protein
EHI_126430	hypothetical protein
EHI_130480	hypothetical protein
EHI_130490	hypothetical protein
EHI_130510	hypothetical protein
EHI_130520	hypothetical protein
EHI_130550	hypothetical protein
EHI_132860	DNA polymerase, putative
EHI_132870	hypothetical protein
EHI_133550	myb-like DNA-binding domain containing protein
EHI_134600	hypothetical protein
EHI_137470	deoxyuridine 5'-triphosphate nucleotidohydrolase, mitochondrial precursor, putative
EHI_144160	hypothetical protein
EHI_144170	hypothetical protein
EHI_145270	hypothetical protein
EHI_145280	hypothetical protein
EHI_145290	hypothetical protein
EHI_145300	hypothetical protein
EHI_145320	hypothetical protein
EHI_145450	hypothetical protein
EHI_145460	hypothetical protein
EHI_145480	hypothetical protein
EHI_148800	beta-amylase, putative
EHI_149130	hypothetical protein
EHI_154560	hypothetical protein
EHI_154690	hypothetical protein
EHI_154700	hypothetical protein
EHI_154720	hypothetical protein
EHI_154730	hypothetical protein
EHI_154750	hypothetical protein
EHI_158940	G-box-binding factor, putative
EHI_159610	cysteine protease, putative
EHI_162770	hypothetical protein
EHI_162780	hypothetical protein
EHI_162790	hypothetical protein
EHI_162810	hypothetical protein
EHI_164170	hypothetical protein
EHI_164180	hypothetical protein
EHI_164190	DNA polymerase, putative
EHI_164300	hypothetical protein
EHI_165450	hypothetical protein
EHI_165660	hypothetical protein
EHI_166690	hypothetical protein
EHI_168710	hypothetical protein
EHI_168720	hypothetical protein
EHI_168840	hypothetical protein
EHI_168860	hypothetical protein
EHI_169280	Rab family GTPase
EHI_172000	hypothetical protein, conserved
EHI_172010	hypothetical protein
EHI_173610	hypothetical protein
EHI_173620	interaptin, putative
EHI_173640	hypothetical protein
EHI_174490	hypothetical protein
EHI_174520	hypothetical protein
EHI_174610	hypothetical protein
EHI_174620	hypothetical protein
EHI_175700	hypothetical protein
EHI_176380	mucin-5AC, putative
EHI_176800	zinc finger protein, putative
EHI_184500	hypothetical protein, conserved
EHI_188000	hypothetical protein
EHI_189750	hypothetical protein
EHI_189990	Rab family GTPase
EHI_190310	hypothetical protein
EHI_192130	Rab family GTPase
EHI_192590	beta-amylase, putative
EHI_193650	hypothetical protein
EHI_193660	deoxyuridine 5'-triphosphate nucleotidohydrolase domain containing protein
EHI_193670	hypothetical protein
EHI_193690	hypothetical protein
EHI_194730	mucin-like protein 1 precursor, putative
EHI_196700	DNA polymerase, putative
EHI_196720	hypothetical protein
EHI_196740	hypothetical protein
EHI_196760	hypothetical protein
EHI_196770	hypothetical protein
EHI_197520	hypothetical protein
EHI_200450	hypothetical protein
EHI_201410	hypothetical protein

## Sheet: Ago2-1 AS_group
Gene ID	Ago2-1_AS_ct	Ago2-1_S_ct	Ratio (AS/S)	Gene expression in HM1
EHI_089430A	74	0	Inf	0.0435
EHI_130460A	29	0	Inf	0.0435
EHI_130510A	63	0	Inf	0.0435
EHI_174520A	305	0	Inf	0.0435
EHI_130470A	25	0	Inf	0.0437
EHI_145290A	311	0	Inf	0.0438
EHI_109220A	154	0	Inf	0.04405
EHI_048600A	535	0	Inf	0.04445
EHI_072520A	238	0	Inf	0.0445
EHI_062300A	97	0	Inf	0.04545
EHI_145460A	1011	0	Inf	0.0466
EHI_036490A	180	0	Inf	0.04665
EHI_073980A	226	0	Inf	0.0484
EHI_119780A	33	0	Inf	0.0485
EHI_119770A	663	0	Inf	0.0501
EHI_145260A	70	0	Inf	0.05075
EHI_020890A	250	0	Inf	0.05095
EHI_185110A	218	0	Inf	0.05255
EHI_072000A	168	0	Inf	0.08405
EHI_154720A	69	0	Inf	0.1445
EHI_080850A	62	0	Inf	0.2385
EHI_000700A	61	0	Inf	0.2575
EHI_000260A	58	0	Inf	0.331
EHI_024410A	69	0	Inf	0.38
EHI_051740A	120	0	Inf	0.815
EHI_159780A	21	0	Inf	0.9365
EHI_169070A	60	0	Inf	1.0515
EHI_040320A	26	0	Inf	1.165
EHI_180410A	148	0	Inf	4.1315
EHI_112800A	334	0	Inf	12.515
EHI_169280A	52	0	Inf	21.645
EHI_018150A	169	0	Inf	NA
EHI_029930A	241	0	Inf	NA
EHI_062310A	275	0	Inf	NA
EHI_104880.mRNA	426	0	Inf	NA
EHI_145270.mRNA	65	0	Inf	NA
EHI_145280A	130	0	Inf	NA
EHI_145310A	70	0	Inf	NA
EHI_159910A	58	0	Inf	NA
EHI_168840A	153	0	Inf	NA
EHI_020710A	343	1	343	0.0435
EHI_020960A	53	1	53	0.0435
EHI_074580A	433	1	433	0.0435
EHI_089450A	535	1	535	0.0435
EHI_174490A	102	1	102	0.0435
EHI_201410A	450	1	450	0.0437
EHI_165450A	971	1	971	0.0438
EHI_062320A	57	1	57	0.04655
EHI_119760A	623	1	623	0.04665
EHI_091680A	195	1	195	0.0479
EHI_188000A	230	1	230	0.0481
EHI_026890A	192	1	192	0.04955
EHI_074570A	49	1	49	0.05185
EHI_052080A	31	1	31	0.0522
EHI_091670A	639	1	639	0.0536
EHI_111790A	35	1	35	0.687
EHI_118190A	68	1	68	0.895
EHI_027760A	35	1	35	1.4525
EHI_069050A	26	1	26	2.4475
EHI_018270A	72	1	72	NA
EHI_020830A	380	1	380	NA
EHI_033450A	232	1	232	NA
EHI_041465A	75	1	75	NA
EHI_074510A	422	1	422	NA
EHI_095470.mRNA	56	1	56	NA
EHI_116930A	166	1	166	NA
EHI_162770A	403	1	403	NA
EHI_176380A	150	1	150	NA
EHI_020840A	269	2	134.5	0.0435
EHI_130500A	381	2	190.5	0.0446
EHI_034820A	653	2	326.5	0.04735
EHI_162810A	606	2	303	0.0474
EHI_190310A	392	2	196	0.0493
EHI_091690A	608	2	304	0.0588
EHI_005030A	1086	2	543	0.06625
EHI_159610A	1158	2	579	0.09535
EHI_124340A	149	2	74.5	0.10625
EHI_010100A	318	2	159	0.1123
EHI_098210A	49	2	24.5	1.026
EHI_058080A	122	2	61	67.58
EHI_018140A	147	2	73.5	NA
EHI_020990A	783	2	391.5	NA
EHI_034550A	403	2	201.5	NA
EHI_059300A	344	2	172	NA
EHI_061240A	22	2	11	NA
EHI_126430A	398	2	199	NA
EHI_134600A	1086	2	543	NA
EHI_137470A	306	2	153	NA
EHI_140370A	74	2	37	NA
EHI_144170A	395	2	197.5	NA
EHI_164170A	396	2	198	NA
EHI_173610A	602	2	301	NA
EHI_193670A	378	2	189	NA
EHI_196740A	366	2	183	NA
EHI_002220A	32	3	10.67	0.0435
EHI_196760A	716	3	238.67	0.0435
EHI_072530A	634	3	211.33	0.04355
EHI_074560A	1081	3	360.33	0.04615
EHI_145480A	480	3	160	0.04875
EHI_091700A	750	3	250	0.0497
EHI_132870A	1179	3	393	0.05875
EHI_197520A	2680	3	893.33	0.07345
EHI_072500A	1690	3	563.33	0.0748
EHI_189990A	742	3	247.33	0.0975
EHI_109240A	532	3	177.33	0.11095
EHI_007310A	1237	3	412.33	0.11665
EHI_113790A	322	3	107.33	0.1665
EHI_114410A	259	3	86.33	0.432
EHI_171760A	139	3	46.33	2.5575
EHI_030110A	58	3	19.33	5.026
EHI_023220A	20	3	6.67	122.3
EHI_024220A	139	3	46.33	NA
EHI_059310A	428	3	142.67	NA
EHI_072950A	353	3	117.67	NA
EHI_072960A	151	3	50.33	NA
EHI_133550A	740	3	246.67	NA
EHI_145300A	284	3	94.67	NA
EHI_160920A	137	3	45.67	NA
EHI_162780A	278	3	92.67	NA
EHI_166690A	921	3	307	NA
EHI_196770A	261	3	87	NA
EHI_132860A	663	4	165.75	0.0435
EHI_196700A	633	4	158.25	0.0435
EHI_062350A	598	4	149.5	0.0441
EHI_034830A	1888	4	472	0.04615
EHI_034560A	376	4	94	0.04665
EHI_043030A	709	4	177.25	0.06285
EHI_089440A	679	4	169.75	NA
EHI_116940A	419	4	104.75	NA
EHI_193660A	424	4	106	NA
EHI_145450A	177	5	35.4	0.0435
EHI_095310A	323	5	64.6	0.05175
EHI_035680A	853	5	170.6	0.1595
EHI_089460A	1143	5	228.6	0.225
EHI_198580A	580	5	116	13.215
EHI_038020.mRNA	944	5	188.8	NA
EHI_053220.mRNA	928	5	185.6	NA
EHI_088330A	30	5	6	NA
EHI_097750A	30	5	6	NA
EHI_020970A	471	6	78.5	0.04525
EHI_174620A	724	6	120.67	0.04585
EHI_198570A	449	6	74.83	0.05665
EHI_095300A	756	6	126	0.09825
EHI_095440A	1032	6	172	0.11
EHI_059150A	1144	6	190.67	0.3385
EHI_068200A	82	6	13.67	65.23
EHI_001740A	1059	6	176.5	NA
EHI_020910.mRNA	1107	6	184.5	NA
EHI_042850.mRNA	1110	6	185	NA
EHI_074930A	1154	6	192.33	NA
EHI_078950.mRNA	1125	6	187.5	NA
EHI_079510.mRNA	1107	6	184.5	NA
EHI_109230.mRNA	1139	6	189.83	NA
EHI_125500A	1056	6	176	NA
EHI_168720.mRNA	1073	6	178.83	NA
EHI_168860A	949	6	158.17	NA
EHI_125400A	821	7	117.29	0.0516
EHI_176800A	745	7	106.43	0.05225
EHI_074550A	479	7	68.43	0.229
EHI_074520A	352	7	50.29	NA
EHI_154690A	1174	7	167.71	NA
EHI_029950A	306	8	38.25	0.0435
EHI_154750A	768	8	96	0.05245
EHI_091450A	846	8	105.75	0.0664
EHI_165650.mRNA	37	8	4.62	NA
EHI_072510A	890	9	98.89	0.0777
EHI_172020A	661	9	73.44	0.1164
EHI_001730A	284	9	31.56	0.5835
EHI_037680A	1104	9	122.67	NA
EHI_059160A	313	9	34.78	NA
EHI_059280A	250	9	27.78	NA
EHI_149130A	312	9	34.67	NA
EHI_175700A	329	9	36.56	NA
EHI_020930A	686	10	68.6	0.04625
EHI_095460A	1581	10	158.1	0.0465
EHI_018010A	992	10	99.2	0.0499
EHI_118130A	2232	10	223.2	0.05955
EHI_023880A	44	10	4.4	2.782
EHI_041680A	1998	10	199.8	NA
EHI_078960.mRNA	360	10	36	NA
EHI_112490A	439	10	43.9	NA
EHI_174610A	308	10	30.8	NA
EHI_029500A	402	11	36.55	0.0435
EHI_019290A	828	11	75.27	0.04575
EHI_189750A	638	11	58	0.06385
EHI_020900A	683	11	62.09	NA
EHI_002250A	826	12	68.83	0.05315
EHI_034530A	424	12	35.33	NA
EHI_034840A	210	12	17.5	NA
EHI_091730A	435	12	36.25	NA
EHI_015240A	1559	13	119.92	0.0435
EHI_184500A	1732	13	133.23	0.0439
EHI_192130A	586	13	45.08	0.227
EHI_052990A	1118	13	86	NA
EHI_078540A	873	13	67.15	NA
EHI_154710A	1022	13	78.62	NA
EHI_042840A	776	14	55.43	NA
EHI_119730A	508	14	36.29	NA
EHI_098200A	1255	15	83.67	0.06905
EHI_041480A	2171	15	144.73	NA
EHI_173640A	585	16	36.56	0.04575
EHI_095320A	980	16	61.25	0.108
EHI_074920.mRNA	608	16	38	NA
EHI_041170A	460	17	27.06	0.04405
EHI_015290A	1548	17	91.06	0.123
EHI_072470A	522	17	30.71	NA
EHI_158940A	1392	17	81.88	NA
EHI_168710A	813	18	45.17	0.06565
EHI_118440A	653	19	34.37	0.04865
EHI_194730A	2334	19	122.84	0.225
EHI_045540A	63	19	3.32	1.36
EHI_062990A	1901	19	100.05	NA
EHI_066970A	2284	19	120.21	NA
EHI_146680A	84	19	4.42	NA
EHI_020980A	596	20	29.8	0.04855
EHI_124390A	2552	20	127.6	0.05475
EHI_095450A	739	21	35.19	0.613
EHI_037700A	414	21	19.71	NA
EHI_067700A	2222	22	101	NA
EHI_110980A	1739	23	75.61	0.23
EHI_054940A	1149	23	49.96	NA
EHI_034810A	1037	24	43.21	0.0508
EHI_196720A	425	24	17.71	NA
EHI_192590A	1348	25	53.92	0.047
EHI_017450A	2184	25	87.36	NA
EHI_089100A	2215	25	88.6	NA
EHI_018030A	427	26	16.42	NA
EHI_035700A	1176	27	43.56	0.0435
EHI_058340A	1151	27	42.63	0.0439
EHI_009020A	1175	27	43.52	0.0487
EHI_049700A	1175	27	43.52	NA
EHI_148800A	1175	27	43.52	NA
EHI_164180A	473	28	16.89	0.0459
EHI_006430A	476	28	17	NA
EHI_018280.mRNA	432	28	15.43	NA
EHI_034590A	433	29	14.93	NA
EHI_002240A	452	31	14.58	NA
EHI_028770A	487	39	12.49	NA
EHI_154560.mRNA	455	40	11.38	NA
EHI_162790.mRNA	424	41	10.34	NA
EHI_045820A	500	42	11.9	NA
EHI_145330A	273	42	6.5	NA
EHI_014610A	466	43	10.84	NA
EHI_200450A	464	43	10.79	NA
EHI_059270A	467	44	10.61	0.0549
EHI_154700A	1135	44	25.8	0.07185
EHI_113890A	152	44	3.45	49.41
EHI_027000.mRNA	391	45	8.69	NA
EHI_027010A	469	45	10.42	NA
EHI_034520A	466	45	10.36	NA
EHI_056800A	446	45	9.91	NA
EHI_070910A	654	45	14.53	NA
EHI_078520A	469	45	10.42	NA
EHI_165660A	471	45	10.47	NA
EHI_193690A	447	46	9.72	0.0457
EHI_144160A	637	46	13.85	NA
EHI_059320A	657	47	13.98	0.0741
EHI_034570A	665	48	13.85	NA
EHI_074530.mRNA	429	48	8.94	NA
EHI_116950A	660	48	13.75	NA
EHI_193650A	662	48	13.79	NA
EHI_145320A	106	49	2.16	0.0462
EHI_145470A	332	53	6.26	0.0453
EHI_027030A	659	56	11.77	0.0449
EHI_020720A	150	59	2.54	NA
EHI_196750A	168	64	2.62	NA
EHI_072490A	2269	69	32.88	NA
EHI_018260A	163	70	2.33	NA
EHI_059290A	191	70	2.73	NA
EHI_173620A	2205	71	31.06	0.04435
EHI_172010A	1803	72	25.04	0.11665
EHI_028780A	182	72	2.53	NA
EHI_034540A	182	72	2.53	NA
EHI_190320A	190	72	2.64	NA
EHI_193680A	182	72	2.53	NA
EHI_119750A	2236	74	30.22	0.0823
EHI_172000A	2183	76	28.72	0.0839
EHI_091710A	2175	80	27.19	0.0505
EHI_130490A	1173	80	14.66	0.08335
EHI_095500A	1091	93	11.73	NA
EHI_130540A	1093	96	11.39	0.0987
EHI_020950A	599	105	5.7	0.05675
EHI_164300A	1883	114	16.52	0.0441
EHI_037670A	3466	125	27.73	0.0447
EHI_018000A	3278	130	25.22	NA
EHI_034600A	3234	140	23.1	NA
EHI_074600A	414	141	2.94	0.04475
EHI_020940A	422	143	2.95	NA
EHI_095490A	564	150	3.76	NA
EHI_089420A	706	152	4.64	0.0435
EHI_130530A	544	152	3.58	NA
EHI_062340A	519	153	3.39	NA
EHI_196790A	624	160	3.9	NA
EHI_154740A	542	163	3.33	0.0435
EHI_062330A	712	169	4.21	NA
EHI_154730A	712	171	4.16	NA
EHI_056820A	957	173	5.53	0.0435
EHI_041780A	3528	182	19.38	NA
EHI_164190A	6893	182	37.87	NA
EHI_193640A	575	186	3.09	0.04525
EHI_059255A	971	191	5.08	NA
EHI_059330A	560	193	2.9	NA
EHI_130520A	640	246	2.6	NA
EHI_130480A	1347	297	4.54	0.0562
EHI_037710A	1129	310	3.64	NA
EHI_196730A	1121	320	3.5	NA
EHI_034580A	1123	324	3.47	NA
EHI_145340A	1099	329	3.34	NA
EHI_091720A	852	336	2.54	NA
EHI_173630A	1248	474	2.63	0.05475
EHI_119740A	1487	575	2.59	NA
EHI_072480A	1468	593	2.48	NA
EHI_171990A	1541	603	2.56	NA
EHI_020920A	2184	652	3.35	0.0435
EHI_062360A	2012	696	2.89	0.04475
EHI_130550A	2189	708	3.09	0.0435
EHI_190200.mRNA	1737	712	2.44	NA
EHI_095510A	2018	731	2.76	NA
EHI_154760A	2071	743	2.79	0.04955

## Sheet: Ago2-2 AS_group
Gene ID	Ago2-2_AS_ct	Ago2-2_S_ct	Ratio (AS/S)	Gene expression in HM1
EHI_001740A	1107	0	Inf	NA
EHI_063240A	22	0	Inf	0.0435
EHI_174490A	290	0	Inf	0.0435
EHI_090640A	35	0	Inf	0.04425
EHI_048600A	645	0	Inf	0.04445
EHI_163360A	184	0	Inf	0.0445
EHI_174620A	781	0	Inf	0.04585
EHI_175710A	226	0	Inf	0.04735
EHI_002230A	243	0	Inf	0.04875
EHI_091670A	1152	0	Inf	0.0536
EHI_037690A	257	0	Inf	0.0667
EHI_087210A	1136	0	Inf	0.082
EHI_114000A	515	0	Inf	0.14875
EHI_008770A	57	0	Inf	0.2285
EHI_070120A	61	0	Inf	0.249
EHI_059150A	1197	0	Inf	0.3385
EHI_114410A	37	0	Inf	0.432
EHI_189420A	50	0	Inf	0.7085
EHI_169280A	160	0	Inf	21.645
EHI_016900A	430	0	Inf	NA
EHI_018020A	239	0	Inf	NA
EHI_020830A	722	0	Inf	NA
EHI_020910.mRNA	1160	0	Inf	NA
EHI_029510A	242	0	Inf	NA
EHI_029930A	724	0	Inf	NA
EHI_033450A	386	0	Inf	NA
EHI_037010A	127	0	Inf	NA
EHI_038020.mRNA	1018	0	Inf	NA
EHI_041465A	20	0	Inf	NA
EHI_042850.mRNA	1190	0	Inf	NA
EHI_053220.mRNA	947	0	Inf	NA
EHI_074930A	1208	0	Inf	NA
EHI_078950.mRNA	1179	0	Inf	NA
EHI_079510.mRNA	1160	0	Inf	NA
EHI_080100A	41	0	Inf	NA
EHI_109230.mRNA	1193	0	Inf	NA
EHI_125500A	1095	0	Inf	NA
EHI_132850A	222	0	Inf	NA
EHI_168720.mRNA	1129	0	Inf	NA
EHI_175720A	154	0	Inf	NA
EHI_176380A	233	0	Inf	NA
EHI_196710A	222	0	Inf	NA
EHI_172730A	113	1	113	0.0435
EHI_196760A	1352	1	1352	0.0435
EHI_201410A	2004	1	2004	0.0437
EHI_196780A	479	1	479	0.0439
EHI_200950A	314	1	314	0.04395
EHI_109220A	1083	1	1083	0.04405
EHI_034830A	3134	1	3134	0.04615
EHI_034820A	1100	1	1100	0.04735
EHI_188000A	1158	1	1158	0.0481
EHI_119780A	190	1	190	0.0485
EHI_026890A	422	1	422	0.04955
EHI_145260A	155	1	155	0.05075
EHI_057430A	82	1	82	0.05165
EHI_176800A	1702	1	1702	0.05225
EHI_109010A	54	1	54	0.0528
EHI_132870A	1600	1	1600	0.05875
EHI_032060A	332	1	332	NA
EHI_104880.mRNA	682	1	682	NA
EHI_116930A	333	1	333	NA
EHI_137470A	670	1	670	NA
EHI_145270.mRNA	1127	1	1127	NA
EHI_145310A	155	1	155	NA
EHI_173610A	965	1	965	NA
EHI_074580A	803	2	401.5	0.0435
EHI_089670A	22	2	11	0.0452
EHI_119760A	1796	2	898	0.04665
EHI_119770A	1321	2	660.5	0.0501
EHI_185110A	619	2	309.5	0.05255
EHI_015220A	1230	2	615	0.0567
EHI_154720A	1628	2	814	0.1445
EHI_000720A	146	2	73	1.944
EHI_000250A	22	2	11	3.8645
EHI_180410A	28	2	14	4.1315
EHI_124610A	22	2	11	8.4725
EHI_018140A	386	2	193	NA
EHI_052990A	1736	2	868	NA
EHI_072960A	385	2	192.5	NA
EHI_112490A	294	2	147	NA
EHI_123850A	154	2	77	NA
EHI_133550A	846	2	423	NA
EHI_182460A	346	2	173	NA
EHI_089430A	1713	3	571	0.0435
EHI_130510A	1501	3	500.33	0.0435
EHI_174520A	490	3	163.33	0.0435
EHI_034560A	877	3	292.33	0.04665
EHI_036490A	589	3	196.33	0.04665
EHI_162810A	999	3	333	0.0474
EHI_073980A	680	3	226.67	0.0484
EHI_074570A	1250	3	416.67	0.05185
EHI_071210A	1684	3	561.33	0.06195
EHI_197520A	2959	3	986.33	0.07345
EHI_072000A	553	3	184.33	0.08405
EHI_159610A	1095	3	365	0.09535
EHI_007310A	1417	3	472.33	0.11665
EHI_146100A	59	3	19.67	0.2585
EHI_018150A	339	3	113	NA
EHI_059310A	917	3	305.67	NA
EHI_074510A	752	3	250.67	NA
EHI_116940A	854	3	284.67	NA
EHI_126430A	760	3	253.33	NA
EHI_144170A	740	3	246.67	NA
EHI_162770A	738	3	246	NA
EHI_193660A	912	3	304	NA
EHI_020960A	1481	4	370.25	0.0435
EHI_072530A	930	4	232.5	0.04355
EHI_062350A	1189	4	297.25	0.0441
EHI_062320A	1528	4	382	0.04655
EHI_190310A	795	4	198.75	0.0493
EHI_125400A	1402	4	350.5	0.0516
EHI_189990A	654	4	163.5	0.0975
EHI_145850A	26	4	6.5	0.144
EHI_034550A	819	4	204.75	NA
EHI_059300A	701	4	175.25	NA
EHI_072950A	727	4	181.75	NA
EHI_095470.mRNA	1378	4	344.5	NA
EHI_165650.mRNA	75	4	18.75	NA
EHI_175700A	272	4	68	NA
EHI_020710A	684	5	136.8	0.0435
EHI_184500A	1486	5	297.2	0.0439
EHI_145460A	2340	5	468	0.0466
EHI_132250A	43	5	8.6	0.0485
EHI_034810A	1842	5	368.4	0.0508
EHI_005030A	1032	5	206.4	0.06625
EHI_040060A	38	5	7.6	0.10625
EHI_018270A	163	5	32.6	NA
EHI_134600A	1032	5	206.4	NA
EHI_166690A	455	5	91	NA
EHI_193670A	788	5	157.6	NA
EHI_196740A	755	5	151	NA
EHI_188600A	272	6	45.33	0.04495
EHI_154150A	217	6	36.17	0.0477
EHI_124390A	2215	6	369.17	0.05475
EHI_192130A	250	6	41.67	0.227
EHI_041270A	59	6	9.83	NA
EHI_015240A	1797	7	256.71	0.0435
EHI_005260A	291	7	41.57	0.0438
EHI_001730A	113	7	16.14	0.5835
EHI_145290A	772	8	96.5	0.0438
EHI_118130A	2288	8	286	0.05955
EHI_161190A	1280	8	160	0.106
EHI_103900A	411	8	51.38	0.25525
EHI_119790A	121	8	15.12	NA
EHI_182910.mRNA	959	8	119.88	NA
EHI_072520A	453	9	50.33	0.0445
EHI_098200A	1284	9	142.67	0.06905
EHI_110980A	1333	9	148.11	0.23
EHI_020900A	362	9	40.22	NA
EHI_113890A	587	10	58.7	49.41
EHI_174510A	417	11	37.91	0.04495
EHI_019290A	476	11	43.27	0.04575
EHI_154750A	1455	11	132.27	0.05245
EHI_189750A	593	11	53.91	0.06385
EHI_054940A	701	11	63.73	NA
EHI_074920.mRNA	303	11	27.55	NA
EHI_162780A	462	11	42	NA
EHI_109240A	212	12	17.67	0.11095
EHI_113790A	156	12	13	0.1665
EHI_020840A	1024	13	78.77	0.0435
EHI_017450A	2137	13	164.38	NA
EHI_149130A	146	13	11.23	NA
EHI_118440A	681	14	48.64	0.04865
EHI_074550A	590	14	42.14	0.229
EHI_158940A	824	14	58.86	NA
EHI_020930A	1286	15	85.73	0.04625
EHI_194730A	2187	15	145.8	0.225
EHI_067700A	2024	15	134.93	NA
EHI_078960.mRNA	144	15	9.6	NA
EHI_196770A	552	15	36.8	NA
EHI_192590A	1541	16	96.31	0.047
EHI_041680A	2197	16	137.31	NA
EHI_059160A	135	16	8.44	NA
EHI_174610A	133	16	8.31	NA
EHI_145450A	828	17	48.71	0.0435
EHI_165450A	1298	19	68.32	0.0438
EHI_091680A	640	19	33.68	0.0479
EHI_041480A	2194	19	115.47	NA
EHI_077520A	180	19	9.47	NA
EHI_089100A	2227	19	117.21	NA
EHI_041170A	287	20	14.35	0.04405
EHI_168710A	410	20	20.5	0.06565
EHI_074520A	529	20	26.45	NA
EHI_015290A	1527	21	72.71	0.123
EHI_150660A	180	21	8.57	2.3015
EHI_042840A	415	21	19.76	NA
EHI_035700A	1123	22	51.05	0.0435
EHI_058340A	1107	22	50.32	0.0439
EHI_009020A	1121	22	50.95	0.0487
EHI_049700A	1121	22	50.95	NA
EHI_066970A	2267	22	103.05	NA
EHI_148800A	1121	22	50.95	NA
EHI_029950A	713	24	29.71	0.0435
EHI_130460A	69	27	2.56	0.0435
EHI_196700A	1247	28	44.54	0.0435
EHI_018010A	1611	34	47.38	0.0499
EHI_059280A	444	34	13.06	NA
EHI_062990A	2493	37	67.38	NA
EHI_034530A	557	39	14.28	NA
EHI_145320A	235	43	5.47	0.0462
EHI_144160A	1203	44	27.34	NA
EHI_018280.mRNA	967	47	20.57	NA
EHI_072510A	1461	48	30.44	0.0777
EHI_070910A	1200	49	24.49	NA
EHI_116950A	1199	50	23.98	NA
EHI_193650A	1204	50	24.08	NA
EHI_059270A	1055	51	20.69	0.0549
EHI_059320A	1210	51	23.73	0.0741
EHI_014610A	1057	51	20.73	NA
EHI_027010A	1050	51	20.59	NA
EHI_034570A	1211	51	23.75	NA
EHI_074530.mRNA	975	51	19.12	NA
EHI_078520A	1050	51	20.59	NA
EHI_162790.mRNA	996	51	19.53	NA
EHI_200450A	1036	51	20.31	NA
EHI_034520A	1046	52	20.12	NA
EHI_154560.mRNA	1029	52	19.79	NA
EHI_165660A	1048	55	19.05	NA
EHI_056800A	1013	56	18.09	NA
EHI_029500A	814	57	14.28	0.0435
EHI_091690A	1335	59	22.63	0.0588
EHI_095300A	1649	61	27.03	0.09825
EHI_168830A	338	65	5.2	NA
EHI_176040A	182	65	2.8	NA
EHI_020880A	465	66	7.05	NA
EHI_095440A	1936	67	28.9	0.11
EHI_062300A	466	80	5.83	0.04545
EHI_020990A	1665	81	20.56	NA
EHI_095310A	619	83	7.46	0.05175
EHI_027000.mRNA	628	83	7.57	NA
EHI_045820A	735	88	8.35	NA
EHI_193690A	574	90	6.38	0.0457
EHI_028770A	694	90	7.71	NA
EHI_078540A	1348	95	14.19	NA
EHI_037680A	1692	97	17.44	NA
EHI_020950A	1208	101	11.96	0.05675
EHI_095500A	1802	101	17.84	NA
EHI_132860A	1609	103	15.62	0.0435
EHI_091730A	875	108	8.1	NA
EHI_168860A	1689	120	14.07	NA
EHI_173640A	1138	121	9.4	0.04575
EHI_037700A	931	123	7.57	NA
EHI_119730A	1037	124	8.36	NA
EHI_145280A	366	124	2.95	NA
EHI_072470A	943	126	7.48	NA
EHI_164170A	935	134	6.98	NA
EHI_089460A	2571	149	17.26	0.225
EHI_196720A	936	154	6.08	NA
EHI_018030A	955	159	6.01	NA
EHI_034590A	1151	159	7.24	NA
EHI_164180A	1271	165	7.7	0.0459
EHI_002240A	967	165	5.86	NA
EHI_006430A	1305	165	7.91	NA
EHI_130520A	1302	169	7.7	NA
EHI_168840A	434	174	2.49	NA
EHI_072500A	3164	177	17.88	0.0748
EHI_020890A	616	182	3.38	0.05095
EHI_027030A	1338	193	6.93	0.0449
EHI_020720A	424	201	2.11	NA
EHI_089420A	1604	214	7.5	0.0435
EHI_095450A	1153	218	5.29	0.613
EHI_062330A	1622	218	7.44	NA
EHI_154730A	1599	227	7.04	NA
EHI_020980A	1310	258	5.08	0.04855
EHI_154700A	1787	284	6.29	0.07185
EHI_154690A	2093	287	7.29	NA
EHI_056820A	1590	371	4.29	0.0435
EHI_130490A	1697	377	4.5	0.08335
EHI_059255A	1748	399	4.38	NA
EHI_145300A	1389	403	3.45	NA
EHI_074560A	1838	434	4.24	0.04615
EHI_074590A	1271	445	2.86	NA
EHI_002250A	1860	462	4.03	0.05315
EHI_196790A	1357	518	2.62	NA
EHI_095460A	2637	562	4.69	0.0465
EHI_172010A	3331	578	5.76	0.11665
EHI_145480A	1304	622	2.1	0.04875
EHI_020970A	1293	638	2.03	0.04525
EHI_091700A	2033	659	3.08	0.0497
EHI_145340A	1896	851	2.23	NA
EHI_130480A	1854	859	2.16	0.0562
EHI_164300A	3693	986	3.75	0.0441
EHI_037710A	2384	1101	2.17	NA
EHI_196730A	2341	1110	2.11	NA
EHI_034580A	2337	1118	2.09	NA
EHI_034600A	5027	1209	4.16	NA
EHI_041780A	5904	1247	4.73	NA
EHI_037670A	5999	1345	4.46	0.0447
EHI_018000A	5329	1415	3.77	NA
EHI_020920A	3624	1655	2.19	0.0435
EHI_173620A	4294	1703	2.52	0.04435
EHI_130550A	3649	1728	2.11	0.0435
EHI_172000A	4181	1759	2.38	0.0839
EHI_072490A	4515	1788	2.53	NA
EHI_119750A	4329	1816	2.38	0.0823
EHI_091710A	4478	1868	2.4	0.0505
EHI_164190A	11320	2884	3.93	NA

## Sheet: Ago2-3 AS_group
Gene ID	Ago2-3_AS_ct	Ago2-3_S_ct	Ratio (AS/S)	Gene expression in HM1
EHI_020840A	169	0	Inf	0.0435
EHI_020960A	267	0	Inf	0.0435
EHI_174490A	73	0	Inf	0.0435
EHI_196700A	422	0	Inf	0.0435
EHI_201410A	1041	0	Inf	0.0437
EHI_145290A	337	0	Inf	0.0438
EHI_196780A	77	0	Inf	0.0439
EHI_109220A	437	0	Inf	0.04405
EHI_048600A	312	0	Inf	0.04445
EHI_072520A	120	0	Inf	0.0445
EHI_130500A	147	0	Inf	0.0446
EHI_174620A	368	0	Inf	0.04585
EHI_034830A	1355	0	Inf	0.04615
EHI_074560A	852	0	Inf	0.04615
EHI_034560A	216	0	Inf	0.04665
EHI_034820A	267	0	Inf	0.04735
EHI_174500A	22	0	Inf	0.0476
EHI_188000A	695	0	Inf	0.0481
EHI_119780A	23	0	Inf	0.0485
EHI_002230A	27	0	Inf	0.04875
EHI_026890A	121	0	Inf	0.04955
EHI_176800A	324	0	Inf	0.05225
EHI_091670A	567	0	Inf	0.0536
EHI_005030A	535	0	Inf	0.06625
EHI_037690A	20	0	Inf	0.0667
EHI_004460A	67	0	Inf	0.07935
EHI_007310A	511	0	Inf	0.11665
EHI_059150A	621	0	Inf	0.3385
EHI_068460A	65	0	Inf	0.5805
EHI_098210A	32	0	Inf	1.026
EHI_169280A	47	0	Inf	21.645
EHI_113890A	75	0	Inf	49.41
EHI_001740A	534	0	Inf	NA
EHI_017550A	65	0	Inf	NA
EHI_018020A	24	0	Inf	NA
EHI_018140A	59	0	Inf	NA
EHI_018270A	69	0	Inf	NA
EHI_020830A	218	0	Inf	NA
EHI_020910.mRNA	576	0	Inf	NA
EHI_020990A	454	0	Inf	NA
EHI_029510A	27	0	Inf	NA
EHI_033450A	292	0	Inf	NA
EHI_034840A	130	0	Inf	NA
EHI_038020.mRNA	461	0	Inf	NA
EHI_042850.mRNA	569	0	Inf	NA
EHI_053220.mRNA	495	0	Inf	NA
EHI_059310A	261	0	Inf	NA
EHI_062310A	121	0	Inf	NA
EHI_072960A	56	0	Inf	NA
EHI_074930A	621	0	Inf	NA
EHI_078950.mRNA	602	0	Inf	NA
EHI_079510.mRNA	576	0	Inf	NA
EHI_089440A	333	0	Inf	NA
EHI_104880.mRNA	347	0	Inf	NA
EHI_109230.mRNA	600	0	Inf	NA
EHI_112490A	165	0	Inf	NA
EHI_116940A	241	0	Inf	NA
EHI_125500A	565	0	Inf	NA
EHI_126430A	200	0	Inf	NA
EHI_133550A	312	0	Inf	NA
EHI_134600A	535	0	Inf	NA
EHI_137470A	178	0	Inf	NA
EHI_144170A	187	0	Inf	NA
EHI_145280A	114	0	Inf	NA
EHI_168720.mRNA	573	0	Inf	NA
EHI_168840A	177	0	Inf	NA
EHI_173610A	248	0	Inf	NA
EHI_176380A	100	0	Inf	NA
EHI_193660A	254	0	Inf	NA
EHI_130510A	276	1	276	0.0435
EHI_196760A	510	1	510	0.0435
EHI_165450A	397	1	397	0.0438
EHI_184500A	1585	1	1585	0.0439
EHI_062320A	250	1	250	0.04655
EHI_119760A	909	1	909	0.04665
EHI_119770A	372	1	372	0.0501
EHI_034810A	543	1	543	0.0508
EHI_020890A	259	1	259	0.05095
EHI_125400A	528	1	528	0.0516
EHI_074570A	201	1	201	0.05185
EHI_124390A	1805	1	1805	0.05475
EHI_132870A	419	1	419	0.05875
EHI_189750A	239	1	239	0.06385
EHI_197520A	1282	1	1282	0.07345
EHI_189990A	400	1	400	0.0975
EHI_154720A	267	1	267	0.1445
EHI_192130A	131	1	131	0.227
EHI_074550A	410	1	410	0.229
EHI_018150A	65	1	65	NA
EHI_029930A	131	1	131	NA
EHI_059300A	187	1	187	NA
EHI_074510A	228	1	228	NA
EHI_095470.mRNA	198	1	198	NA
EHI_116930A	99	1	99	NA
EHI_132850A	22	1	22	NA
EHI_145270.mRNA	206	1	206	NA
EHI_154690A	652	1	652	NA
EHI_162770A	220	1	220	NA
EHI_166690A	339	1	339	NA
EHI_175700A	112	1	112	NA
EHI_196710A	22	1	22	NA
EHI_196770A	95	1	95	NA
EHI_020710A	195	2	97.5	0.0435
EHI_074580A	86	2	43	0.0435
EHI_089430A	290	2	145	0.0435
EHI_132860A	632	2	316	0.0435
EHI_145450A	125	2	62.5	0.0435
EHI_072530A	371	2	185.5	0.04355
EHI_062300A	117	2	58.5	0.04545
EHI_145460A	518	2	259	0.0466
EHI_162810A	226	2	113	0.0474
EHI_091680A	149	2	74.5	0.0479
EHI_145480A	592	2	296	0.04875
EHI_190310A	229	2	114.5	0.0493
EHI_091450A	637	2	318.5	0.0664
EHI_072500A	962	2	481	0.0748
EHI_159610A	415	2	207.5	0.09535
EHI_001730A	125	2	62.5	0.5835
EHI_034550A	235	2	117.5	NA
EHI_041480A	1241	2	620.5	NA
EHI_052990A	770	2	385	NA
EHI_072950A	193	2	96.5	NA
EHI_193670A	213	2	106.5	NA
EHI_196740A	206	2	103	NA
EHI_174520A	227	3	75.67	0.0435
EHI_019290A	169	3	56.33	0.04575
EHI_018010A	759	3	253	0.0499
EHI_091690A	290	3	96.67	0.0588
EHI_017450A	1183	3	394.33	NA
EHI_037680A	781	3	260.33	NA
EHI_041680A	1080	3	360	NA
EHI_089450A	153	4	38.25	0.0435
EHI_118130A	2248	4	562	0.05955
EHI_098200A	607	4	151.75	0.06905
EHI_109240A	212	4	53	0.11095
EHI_113790A	182	4	45.5	0.1665
EHI_020900A	424	4	106	NA
EHI_059160A	131	4	32.75	NA
EHI_074920.mRNA	381	4	95.25	NA
EHI_089100A	1251	4	312.75	NA
EHI_149130A	137	4	34.25	NA
EHI_158940A	636	4	159	NA
EHI_174610A	120	4	30	NA
EHI_015240A	844	5	168.8	0.0435
EHI_054940A	489	5	97.8	NA
EHI_078960.mRNA	180	5	36	NA
EHI_015290A	1069	6	178.17	0.123
EHI_194730A	1254	6	209	0.225
EHI_110980A	1142	6	190.33	0.23
EHI_066970A	1206	6	201	NA
EHI_067700A	1213	6	202.17	NA
EHI_162780A	192	6	32	NA
EHI_041170A	422	7	60.29	0.04405
EHI_168710A	587	7	83.86	0.06565
EHI_095440A	515	7	73.57	0.11
EHI_172020A	159	7	22.71	0.1164
EHI_042840A	473	7	67.57	NA
EHI_059280A	184	7	26.29	NA
EHI_168860A	626	7	89.43	NA
EHI_034530A	236	8	29.5	NA
EHI_035700A	577	9	64.11	0.0435
EHI_058340A	575	9	63.89	0.0439
EHI_062350A	511	9	56.78	0.0441
EHI_118440A	402	9	44.67	0.04865
EHI_009020A	577	9	64.11	0.0487
EHI_091700A	614	9	68.22	0.0497
EHI_089460A	664	9	73.78	0.225
EHI_049700A	577	9	64.11	NA
EHI_148800A	577	9	64.11	NA
EHI_154750A	710	10	71	0.05245
EHI_074520A	197	10	19.7	NA
EHI_029500A	177	11	16.09	0.0435
EHI_192590A	979	11	89	0.047
EHI_072510A	300	11	27.27	0.0777
EHI_145320A	38	12	3.17	0.0462
EHI_020930A	468	14	33.43	0.04625
EHI_078540A	313	15	20.87	NA
EHI_095300A	987	16	61.69	0.09825
EHI_027000.mRNA	198	17	11.65	NA
EHI_045820A	271	17	15.94	NA
EHI_062990A	1044	17	61.41	NA
EHI_193690A	205	20	10.25	0.0457
EHI_028770A	286	20	14.3	NA
EHI_146680A	69	23	3	NA
EHI_070910A	362	24	15.08	NA
EHI_074530.mRNA	90	24	3.75	NA
EHI_174510A	60	25	2.4	0.04495
EHI_059320A	363	26	13.96	0.0741
EHI_116950A	362	26	13.92	NA
EHI_193650A	363	26	13.96	NA
EHI_034570A	363	28	12.96	NA
EHI_144160A	358	28	12.79	NA
EHI_014610A	92	31	2.97	NA
EHI_200450A	93	31	3	NA
EHI_095310A	120	33	3.64	0.05175
EHI_059270A	92	33	2.79	0.0549
EHI_165660A	91	36	2.53	NA
EHI_018280.mRNA	86	37	2.32	NA
EHI_056800A	90	37	2.43	NA
EHI_089420A	526	39	13.49	0.0435
EHI_037700A	219	39	5.62	NA
EHI_027010A	96	41	2.34	NA
EHI_078520A	96	41	2.34	NA
EHI_020950A	339	42	8.07	0.05675
EHI_034520A	94	42	2.24	NA
EHI_154560.mRNA	94	42	2.24	NA
EHI_162790.mRNA	86	42	2.05	NA
EHI_196720A	216	46	4.7	NA
EHI_018030A	218	48	4.54	NA
EHI_034590A	245	48	5.1	NA
EHI_164180A	237	49	4.84	0.0459
EHI_002240A	210	49	4.29	NA
EHI_006430A	237	49	4.84	NA
EHI_154730A	533	49	10.88	NA
EHI_062330A	535	50	10.7	NA
EHI_020980A	382	54	7.07	0.04855
EHI_018260A	131	54	2.43	NA
EHI_059290A	145	55	2.64	NA
EHI_091730A	278	56	4.96	NA
EHI_119730A	288	60	4.8	NA
EHI_027030A	229	61	3.75	0.0449
EHI_173640A	349	65	5.37	0.04575
EHI_164170A	807	66	12.23	NA
EHI_190320A	145	67	2.16	NA
EHI_130520A	404	71	5.69	NA
EHI_072470A	288	72	4	NA
EHI_145330A	213	72	2.96	NA
EHI_074590A	353	82	4.3	NA
EHI_130490A	347	85	4.08	0.08335
EHI_095450A	222	96	2.31	0.613
EHI_173620A	1411	98	14.4	0.04435
EHI_095500A	784	102	7.69	NA
EHI_145300A	264	102	2.59	NA
EHI_130540A	802	105	7.64	0.0987
EHI_172000A	1254	108	11.61	0.0839
EHI_059255A	353	117	3.02	NA
EHI_056820A	310	125	2.48	0.0435
EHI_154700A	497	145	3.43	0.07185
EHI_072490A	1393	152	9.16	NA
EHI_119750A	1396	155	9.01	0.0823
EHI_164300A	1527	159	9.6	0.0441
EHI_091710A	1405	159	8.84	0.0505
EHI_172010A	968	189	5.12	0.11665
EHI_130480A	711	191	3.72	0.0562
EHI_095460A	629	201	3.13	0.0465
EHI_034600A	2310	210	11	NA
EHI_041780A	2309	218	10.59	NA
EHI_037670A	2847	235	12.11	0.0447
EHI_018000A	2848	238	11.97	NA
EHI_095480A	600	256	2.34	0.04425
EHI_002250A	1055	272	3.88	0.05315
EHI_164190A	5402	326	16.57	NA
EHI_190200.mRNA	1663	577	2.88	NA
EHI_020920A	1862	836	2.23	0.0435
EHI_130550A	1933	933	2.07	0.0435
